# Supplementary material for: Cross-generational comparison of reproductive success in recently caught strains of Drosophila melanogaster
Source: BMC Evol Biol. 2017 Feb 6;17:41. doi: 10.1186/s12862-017-0887-1 (PMC5294731; doi:10.1186/s12862-017-0887-1)
Supplement: Additional file 2: Table S3. — Reproductive success measures of the number of offspring resulting from laying eggs. (XLSX 87 kb) [file 12862_2017_887_MOESM2_ESM.xlsx]

## Sheet: Reproductive Success
Supplementary Table 3. Reproductive success measures of the number of offspring resulting from laying eggs
for 7 days or the number produced across the lifetime (lifetime reproductive success = LRS).
Rep	FemaleLine	MaleLine	Parents 7Days	Parents LRS		Replicate	FemaleLine	MaleLine	Daughters 7days	Daughters LRS		Replicate	FemaleLine	MaleLine	Sons 7days
1	1	1	37	203		1	1	1	122	481		1	1	1	35
1	1	2	70	248		1	1	1	80	292		1	1	1	94
1	1	3	64	359		1	1	1	62	233		1	1	1	102
1	1	4	53	280		1	1	2	132	421		1	1	1	154
1	1	5	66	417		1	1	2	119	625		1	1	2	83
1	1	6	80	361		1	1	2	87	653		1	1	2	99
1	1	7	54	186		1	1	2	49	770		1	1	2	120
1	1	8	65	253		1	1	3	156	490		1	1	2	145
1	1	9	26	102		1	1	3	141	318		1	1	3	108
1	1	10	98	348		1	1	3	115	388		1	1	3	125
1	2	1	50	191		1	1	3	109	325		1	1	3	126
1	2	2	140	453		1	1	4	115	564		1	1	3	139
1	2	3	59	242		1	1	4	105	471		1	1	4	97
1	2	4	133	435		1	1	4	93	278		1	1	4	101
1	2	5	56	281		1	1	4	69	577		1	1	4	117
1	2	6	84	385		1	1	5	149	727		1	1	4	144
1	2	7	83	246		1	1	5	141	898		1	1	5	75
1	2	8	21	107		1	1	5	127	467		1	1	5	98
1	2	9	81	133		1	1	5	100	677		1	1	5	99
1	2	10	55	334		1	1	6	137	592		1	1	5	99
1	3	1	90	353		1	1	6	129	421		1	1	6	93
1	3	2	28	125		1	1	6	115	396		1	1	6	115
1	3	3	112	536		1	1	6	94	370		1	1	6	117
1	3	4	69	257		1	1	7	105	602		1	1	6	120
1	3	5	77	371		1	1	7	83	730		1	1	7	53
1	3	6	73	88		1	1	7	81	461		1	1	7	81
1	3	7	156	505		1	1	7	63	386		1	1	7	84
1	3	8	156	263		1	1	8	154	662		1	1	7	97
1	3	9	61	115		1	1	8	147	673		1	1	8	110
1	3	10	153	461		1	1	8	123	514		1	1	8	121
1	4	1	52	80		1	1	8	77	540		1	1	8	134
1	4	2	98	171		1	1	9	115	463		1	1	8	147
1	4	3	43	85		1	1	9	87	579		1	1	9	84
1	4	4	73	206		1	1	9	78	793		1	1	9	95
1	4	5	118	295		1	1	9	73	647		1	1	9	97
1	4	6	23	23		1	1	10	94	454		1	1	9	115
1	4	7	37	228		1	1	10	87	335		1	1	10	78
1	4	8	89	224		1	1	10	85	322		1	1	10	90
1	4	9	165	732		1	1	10	75	393		1	1	10	96
1	4	10	90	404		1	2	1	177	688		1	1	10	102
1	5	1	50	187		1	2	1	128	687		1	2	1	50
1	5	2	76	244		1	2	1	109	502		1	2	1	107
1	5	3	60	271		1	2	1	33	461		1	2	1	130
1	5	4	65	256		1	2	2	173	395		1	2	1	160
1	5	5	80	252		1	2	2	126	405		1	2	2	77
1	5	6	79	492		1	2	2	120	426		1	2	2	86
1	5	7	81	250		1	2	2	104	311		1	2	2	105
1	5	8	67	497		1	2	3	166	723		1	2	2	112
1	5	9	70	457		1	2	3	140	396		1	2	3	108
1	5	10	82	303		1	2	3	137	706		1	2	3	111
1	6	1	66	552		1	2	3	110	585		1	2	3	133
1	6	2	67	557		1	2	4	160	988		1	2	3	151
1	6	3	87	290		1	2	4	141	769		1	2	4	120
1	6	4	109	557		1	2	4	128	925		1	2	4	126
1	6	5	60	498		1	2	4	122	566		1	2	4	155
1	6	6	88	492		1	2	5	149	551		1	2	4	173
1	6	7	68	245		1	2	5	120	657		1	2	5	111
1	6	8	89	380		1	2	5	111	534		1	2	5	125
1	6	9	114	304		1	2	5	102	514		1	2	5	127
1	6	10	101	592		1	2	6	96	564		1	2	5	156
1	7	1	116	392		1	2	6	92	715		1	2	6	70
1	7	2	95	313		1	2	6	77	481		1	2	6	75
1	7	3	57	209		1	2	6	71	429		1	2	6	76
1	7	4	155	474		1	2	7	138	463		1	2	6	136
1	7	5	47	119		1	2	7	115	462		1	2	7	108
1	7	6	100	596		1	2	7	111	172		1	2	7	109
1	7	7	25	26		1	2	7	97	521		1	2	7	113
1	7	8	84	330		1	2	8	135	617		1	2	7	116
1	7	9	39	529		1	2	8	123	501		1	2	8	95
1	7	10	88	339		1	2	8	98	653		1	2	8	96
1	8	1	38	282		1	2	8	79	624		1	2	8	128
1	8	2	108	524		1	2	9	133	562		1	2	8	140
1	8	3	99	351		1	2	9	123	443		1	2	9	66
1	8	4	99	572		1	2	9	121	637		1	2	9	126
1	8	5	91	355		1	2	9	120	451		1	2	9	128
1	8	6	181	336		1	2	10	134	334		1	2	9	137
1	8	7	86	165		1	2	10	133	261		1	2	10	86
1	8	8	76	744		1	2	10	112	635		1	2	10	118
1	8	9	78	363		1	2	10	91	486		1	2	10	139
1	8	10	83	187		1	3	1	159	505		1	2	10	149
1	9	1	79	351		1	3	1	157	711		1	3	1	132
1	9	2	81	292		1	3	1	149	533		1	3	1	140
1	9	3	109	307		1	3	1	148	503		1	3	1	181
1	9	4	135	487		1	3	2	118	615		1	3	1	216
1	9	5	74	456		1	3	2	104	629		1	3	2	91
1	9	6	70	535		1	3	2	92	642		1	3	2	95
1	9	7	106	579		1	3	2	69	513		1	3	2	133
1	9	8	129	671		1	3	3	179	470		1	3	2	153
1	9	9	114	499		1	3	3	136	594		1	3	3	33
1	9	10	122	400		1	3	3	118	279		1	3	3	95
1	10	1	31	212		1	3	3	117	687		1	3	3	96
1	10	2	46	168		1	3	4	114	530		1	3	3	148
1	10	3	82	331		1	3	4	110	590		1	3	4	70
1	10	4	110	183		1	3	4	87	447		1	3	4	96
1	10	5	104	361		1	3	4	49	104		1	3	4	96
1	10	6	88	314		1	3	5	105	846		1	3	4	117
1	10	7	90	558		1	3	5	98	517		1	3	5	102
1	10	8	95	222		1	3	5	75	551		1	3	5	113
1	10	9	122	501		1	3	6	137	582		1	3	5	115
1	10	10	87	366		1	3	6	118	456		1	3	5	132
2	1	1	16	16		1	3	6	115	355		1	3	6	107
2	1	2	65	120		1	3	6	111	573		1	3	6	116
2	1	3	91	210		1	3	7	191	821		1	3	6	130
2	1	4	103	370		1	3	7	162	587		1	3	6	158
2	1	5	99	527		1	3	7	153	725		1	3	7	120
2	1	6	130	400		1	3	7	146	441		1	3	7	121
2	1	7	88	268		1	3	8	173	528		1	3	7	125
2	1	8	84	290		1	3	8	159	935		1	3	7	147
2	1	9	50	500		1	3	8	149	719		1	3	8	102
2	1	10	109	534		1	3	8	136	937		1	3	8	122
2	2	1	67	381		1	3	9	135	350		1	3	8	148
2	2	2	76	375		1	3	9	121	761		1	3	8	172
2	2	3	23	23		1	3	9	112	681		1	3	9	124
2	2	4	59	337		1	3	9	105	504		1	3	9	128
2	2	5	113	295		1	3	10	143	629		1	3	9	166
2	2	6	67	366		1	3	10	140	745		1	3	9	189
2	2	7	98	385		1	3	10	134	795		1	3	10	15
2	2	8	65	312		1	3	10	119	534		1	3	10	112
2	2	9	59	556		1	4	1	137	323		1	3	10	121
2	2	10	125	331		1	4	1	117	625		1	3	10	151
2	3	1	86	165		1	4	2	122	835		1	4	1	129
2	3	2	48	93		1	4	2	113	758		1	4	1	132
2	3	3	129	282		1	4	2	113	702		1	4	1	136
2	3	4	87	233		1	4	2	86	617		1	4	1	146
2	3	5	53	176		1	4	3	116	687		1	4	2	118
2	3	6	63	540		1	4	3	85	652		1	4	2	122
2	3	7	97	302		1	4	3	79	555		1	4	2	139
2	3	8	97	268		1	4	3	72	652		1	4	2	144
2	3	9	75	170		1	4	4	70	298		1	4	3	69
2	3	10	127	466		1	4	4	67	338		1	4	3	97
2	4	1	106	150		1	4	4	56	303		1	4	3	120
2	4	2	77	326		1	4	5	113	746		1	4	3	127
2	4	3	45	115		1	4	5	95	550		1	4	4	99
2	4	4	57	82		1	4	5	74	549		1	4	4	104
2	4	5	45	293		1	4	5	61	551		1	4	4	107
2	4	6	20	20		1	4	6	156	459		1	4	4	113
2	4	7	82	301		1	4	6	130	729		1	4	5	80
2	4	8	116	451		1	4	6	129	426		1	4	5	87
2	4	9	79	364		1	4	6	111	715		1	4	5	111
2	4	10	76	298		1	4	7	157	463		1	4	5	119
2	5	1	84	106		1	4	7	129	638		1	4	6	93
2	5	2	51	216		1	4	7	103	604		1	4	6	123
2	5	3	61	268		1	4	7	81	465		1	4	6	126
2	5	4	116	335		1	4	8	180	623		1	4	6	137
2	5	5	86	474		1	4	8	178	474		1	4	7	78
2	5	6	109	342		1	4	8	137	577		1	4	7	83
2	5	7	84	109		1	4	8	97	435		1	4	7	91
2	5	8	89	330		1	4	9	166	510		1	4	7	100
2	5	9	101	617		1	4	9	162	338		1	4	8	107
2	5	10	73	137		1	4	9	160	359		1	4	8	141
2	6	1	22	46		1	4	9	148	640		1	4	8	155
2	6	2	25	26		1	4	10	156	642		1	4	8	166
2	6	3	82	363		1	4	10	143	724		1	4	9	146
2	6	4	63	483		1	4	10	111	445		1	4	9	150
2	6	5	91	348		1	4	10	99	434		1	4	9	157
2	6	6	78	201		1	5	1	140	830		1	4	9	169
2	6	7	41	515		1	5	1	134	473		1	4	10	102
2	6	8	59	598		1	5	1	129	683		1	4	10	141
2	6	9	69	259		1	5	1	111	439		1	4	10	141
2	6	10	88	380		1	5	2	116	618		1	4	10	145
2	7	1	57	108		1	5	2	111	690		1	5	1	84
2	7	2	62	168		1	5	2	111	592		1	5	1	94
2	7	3	87	314		1	5	2	104	608		1	5	1	115
2	7	4	51	180		1	5	3	108	724		1	5	1	116
2	7	5	100	480		1	5	3	107	515		1	5	2	107
2	7	6	92	395		1	5	3	97	347		1	5	2	111
2	7	7	100	383		1	5	3	79	329		1	5	2	123
2	7	8	110	388		1	5	4	142	648		1	5	2	130
2	7	9	48	527		1	5	4	128	373		1	5	3	103
2	7	10	97	237		1	5	4	105	415		1	5	3	107
2	8	1	22	271		1	5	4	96	358		1	5	3	119
2	8	2	45	93		1	5	5	162	356		1	5	3	129
2	8	3	107	324		1	5	5	109	350		1	5	4	79
2	8	4	60	308		1	5	5	88	561		1	5	4	100
2	8	5	56	147		1	5	5	88	289		1	5	4	132
2	8	6	70	317		1	5	6	130	432		1	5	4	141
2	8	7	68	549		1	5	6	129	658		1	5	5	129
2	8	8	107	560		1	5	6	126	605		1	5	5	131
2	8	9	57	173		1	5	6	120	544		1	5	5	166
2	8	10	53	252		1	5	7	101	832		1	5	5	172
2	9	1	59	232		1	5	7	82	668		1	5	6	88
2	9	2	130	356		1	5	7	74	283		1	5	6	115
2	9	3	99	278		1	5	7	56	530		1	5	6	116
2	9	4	70	107		1	5	8	149	590		1	5	6	150
2	9	5	67	432		1	5	8	125	447		1	5	7	57
2	9	6	64	361		1	5	8	104	546		1	5	7	71
2	9	7	104	513		1	5	8	95	654		1	5	7	93
2	9	8	109	582		1	5	9	135	705		1	5	7	100
2	9	9	98	390		1	5	9	134	671		1	5	8	91
2	9	10	104	482		1	5	9	96	711		1	5	8	95
2	10	1	91	137		1	5	9	88	494		1	5	8	101
2	10	2	100	365		1	5	10	130	692		1	5	8	118
2	10	3	94	147		1	5	10	115	650		1	5	9	96
2	10	4	69	164		1	5	10	88	403		1	5	9	101
2	10	5	112	439		1	5	10		438		1	5	9	115
2	10	6	100	343		1	6	1	126	750		1	5	9	124
2	10	7	24	197		1	6	1	115	662		1	5	10	92
2	10	8	119	685		1	6	1	105	718		1	5	10	94
2	10	9	46	229		1	6	1	60	992		1	5	10	107
2	10	10	25	29		1	6	2	177	575		1	5	10	131
3	1	1	107	431		1	6	2	158	502		1	6	1	77
3	1	2	100	345		1	6	2	156	607		1	6	1	93
3	1	3	88	838		1	6	2	119	297		1	6	1	94
3	1	4	49	337		1	6	3	158	210		1	6	1	114
3	1	5	55	187		1	6	3	124	547		1	6	2	82
3	1	6	95	334		1	6	3	99	503		1	6	2	93
3	1	7	107	431		1	6	3	90	376		1	6	2	133
3	1	8	80	299		1	6	4	192	313		1	6	2	137
3	1	9	63	478		1	6	4	142	485		1	6	3	84
3	1	10	85	534		1	6	4	126	438		1	6	3	94
3	2	1	108	522		1	6	4	116	444		1	6	3	112
3	2	2	158	370		1	6	5	142	445		1	6	3	113
3	2	3	145	326		1	6	5	140	617		1	6	4	74
3	2	4	132	463		1	6	5	135	631		1	6	4	108
3	2	5	100	557		1	6	5	127	601		1	6	4	113
3	2	6	72	286		1	6	6	107	489		1	6	4	139
3	2	7	74	164		1	6	6	94	488		1	6	5	68
3	2	8	125	482		1	6	6	71	412		1	6	5	84
3	2	9	112	202		1	6	6	59	59		1	6	5	85
3	2	10	116	527		1	6	7	153	391		1	6	5	117
3	3	1	42	170		1	6	7	147	728		1	6	6	96
3	3	2	94	337		1	6	7	132	368		1	6	6	97
3	3	3	102	391		1	6	7	114	216		1	6	6	115
3	3	4	102	122		1	6	8	139	548		1	6	6	165
3	3	5	98	498		1	6	8	103	518		1	6	7	89
3	3	6	100	395		1	6	8	94	530		1	6	7	95
3	3	7	131	433		1	6	9	124	360		1	6	7	110
3	3	8	67	479		1	6	9	118	409		1	6	7	131
3	3	9	139	435		1	6	9	114	707		1	6	8	67
3	3	10	160	564		1	6	9	109	610		1	6	8	90
3	4	1	79	215		1	6	10	137	507		1	6	8	100
3	4	2	48	188		1	6	10	121	355		1	6	8	120
3	4	3	90	419		1	6	10	102	174		1	6	9	88
3	4	4	78	342		1	6	10	98	588		1	6	9	99
3	4	5	115	232		1	7	1	165	626		1	6	9	121
3	4	6	60	261		1	7	1	154	852		1	6	9	158
3	4	7	97	660		1	7	1	133	548		1	6	10	54
3	4	8	91	343		1	7	1		12		1	6	10	94
3	4	9	66	290		1	7	2	172	668		1	6	10	99
3	4	10	63	626		1	7	2	106	693		1	6	10	107
3	5	1	75	221		1	7	2	84	613		1	7	1	101
3	5	2	52	55		1	7	2	80	456		1	7	1	112
3	5	3	111	326		1	7	3	122	537		1	7	1	121
3	5	4	107	344		1	7	3	121	601		1	7	1	151
3	5	5	131	440		1	7	3	109	310		1	7	2	71
3	5	6	128	229		1	7	3	100	627		1	7	2	91
3	5	7	120	379		1	7	4	183	592		1	7	2	144
3	5	8	88	383		1	7	4	154	275		1	7	2	158
3	5	9	145	349		1	7	4	144	713		1	7	3	98
3	5	10	141	504		1	7	4	134	470		1	7	3	100
3	6	1	98	513		1	7	5	92	534		1	7	3	110
3	6	2	81	133		1	7	5	83	306		1	7	3	115
3	6	3	141	596		1	7	5	61	278		1	7	4	104
3	6	4	70	358		1	7	5	60	594		1	7	4	105
3	6	5	48	321		1	7	6	136	485		1	7	4	115
3	6	6	107	565		1	7	6	135	553		1	7	4	138
3	6	7	58	575		1	7	6	132	495		1	7	5	25
3	6	8	82	429		1	7	6	122	360		1	7	5	83
3	6	9	81	727		1	7	7	117	562		1	7	5	106
3	6	10	123	677		1	7	7	115	451		1	7	5	117
3	7	1	91	174		1	7	7	93	292		1	7	6	99
3	7	2	67	621		1	7	8	122	644		1	7	6	111
3	7	3	73	82		1	7	8	98	409		1	7	6	132
3	7	4	124	734		1	7	8	94	285		1	7	6	162
3	7	5	87	268		1	7	8	85	417		1	7	7	82
3	7	6	94	191		1	7	9	111	666		1	7	7	87
3	7	7	89	283		1	7	9	111	441		1	7	7	88
3	7	8	112	226		1	7	9	90	813		1	7	7	91
3	7	9	70	228		1	7	9	89	614		1	7	8	63
3	7	10	41	558		1	7	10	119	200		1	7	8	87
3	8	1	126	350		1	7	10	104	619		1	7	8	99
3	8	2	108	230		1	7	10	95	652		1	7	8	112
3	8	3	159	823		1	8	1	140	265		1	7	9	10
3	8	4	90	269		1	8	1	137	641		1	7	9	56
3	8	5	79	493		1	8	1	65	148		1	7	9	64
3	8	6	64	390		1	8	1	16	39		1	7	9	84
3	8	7	56	134		1	8	2	162	556		1	7	10	79
3	8	8	126	219		1	8	2	122	584		1	7	10	81
3	8	9	125	430		1	8	2	106	566		1	7	10	88
3	8	10	112	460		1	8	2	85	788		1	7	10	151
3	9	1	116	397		1	8	3	108	623		1	8	1	79
3	9	2	59	200		1	8	3	81	485		1	8	1	97
3	9	3	81	562		1	8	3	77	428		1	8	1	100
3	9	4	121	560		1	8	3	72	250		1	8	1	110
3	9	5	155	336		1	8	4	159	688		1	8	2	79
3	9	6	81	525		1	8	4	142	612		1	8	2	104
3	9	7	49	108		1	8	4	127	599		1	8	2	110
3	9	8	145	692		1	8	4	108	427		1	8	2	113
3	9	9	52	212		1	8	5	128	622		1	8	3	89
3	9	10	111	515		1	8	5	109	687		1	8	3	93
3	10	1	72	484		1	8	5	89	347		1	8	3	107
3	10	2	43	243		1	8	5	67	747		1	8	3	155
3	10	3	114	551		1	8	6	172	887		1	8	4	79
3	10	4	47	94		1	8	6	161	734		1	8	4	86
3	10	5	126	303		1	8	6	149	714		1	8	4	88
3	10	6	54	522		1	8	6	147	721		1	8	4	106
3	10	7	130	373		1	8	7	132	636		1	8	5	38
3	10	8	127	780		1	8	7	128	819		1	8	5	57
3	10	9	98	250		1	8	7	118	652		1	8	5	66
3	10	10	164	561		1	8	7	114	465		1	8	5	104
4	1	1	90	188		1	8	8	144	564		1	8	6	92
4	1	2	76	320		1	8	8	133	310		1	8	6	105
4	1	3	73	268		1	8	8	111	600		1	8	6	112
4	1	4	63	222		1	8	8	106	548		1	8	6	136
4	1	5	50	207		1	8	9	138	661		1	8	7	98
4	1	6	121	508		1	8	9	116	592		1	8	7	106
4	1	7	64	232		1	8	9	102	505		1	8	7	108
4	1	8	89	662		1	8	9	94	526		1	8	7	111
4	1	9	63	154		1	8	10	94	590		1	8	8	30
4	1	10	91	479		1	8	10	92	515		1	8	8	78
4	2	1	65	526		1	8	10	90	708		1	8	8	81
4	2	2	30	134		1	8	10	88	407		1	8	8	106
4	2	3	54	140		1	9	1	122	548		1	8	9	69
4	2	4	17	18		1	9	1	119	407		1	8	9	82
4	2	5	57	238		1	9	1	98	372		1	8	9	107
4	2	6	100	250		1	9	1	88	589		1	8	9	126
4	2	7	31	31		1	9	2	146	473		1	8	10	81
4	2	8	128	285		1	9	2	125	368		1	8	10	102
4	2	9	79	388		1	9	2	101	535		1	8	10	113
4	2	10	73	353		1	9	2	95	522		1	8	10	116
4	3	1	52	330		1	9	3	101	611		1	9	1	19
4	3	2	70	291		1	9	3	99	694		1	9	1	102
4	3	3	61	142		1	9	3	98	738		1	9	1	120
4	3	4	57	621		1	9	3	95	292		1	9	1	155
4	3	5	74	347		1	9	4	104	923		1	9	2	80
4	3	6	71	413		1	9	4	91	495		1	9	2	87
4	3	7	99	574		1	9	4	90	687		1	9	2	103
4	3	8	65	435		1	9	4	88	805		1	9	2	116
4	3	9	174	782		1	9	5	136	642		1	9	3	85
4	3	10	202	538		1	9	5	126	580		1	9	3	123
4	4	1	85	164		1	9	5	118	704		1	9	3	149
4	4	2	135	173		1	9	5	105	532		1	9	3	152
4	4	3	64	67		1	9	6	149	664		1	9	4	55
4	4	4	100	555		1	9	6	142	435		1	9	4	93
4	4	5	77	175		1	9	6	120	515		1	9	4	127
4	4	6	88	625		1	9	6	51	865		1	9	4	143
4	4	7	133	396		1	9	7	140	748		1	9	5	107
4	4	8	129	418		1	9	7	140	549		1	9	5	132
4	4	9	116	479		1	9	7	139	428		1	9	5	134
4	4	10	91	238		1	9	7	112	612		1	9	5	163
4	5	1	84	248		1	9	8	150	724		1	9	6	85
4	5	2	110	344		1	9	8	119	910		1	9	6	90
4	5	3	98	362		1	9	8	119	410		1	9	6	91
4	5	4	89	456		1	9	8	105	806		1	9	6	129
4	5	5	94	457		1	9	9	142	515		1	9	7	128
4	5	6	82	474		1	9	9	123	279		1	9	7	139
4	5	7	105	305		1	9	9	121	550		1	9	7	147
4	5	8	64	344		1	9	9	97	157		1	9	7	174
4	5	9	71	508		1	9	10	136	913		1	9	8	133
4	5	10	73	118		1	9	10	126	951		1	9	8	138
4	6	1	85	263		1	9	10	115	818		1	9	8	145
4	6	2	100	838		1	9	10	108	681		1	9	8	146
4	6	3	96	585		1	10	1	133	598		1	9	9	103
4	6	4	92	429		1	10	1	104	485		1	9	9	110
4	6	5	162	323		1	10	1	95	543		1	9	9	112
4	6	6	78	568		1	10	1	90	283		1	9	9	148
4	6	7	53	296		1	10	2	130	581		1	9	10	22
4	6	8	84	659		1	10	2	113	406		1	9	10	126
4	6	9	76	293		1	10	2	100	306		1	9	10	138
4	6	10	91	390		1	10	2	82	349		1	9	10	138
4	7	1	88	254		1	10	3	123	691		1	10	1	49
4	7	2	44	45		1	10	3	121	512		1	10	1	68
4	7	3	138	471		1	10	3	111	588		1	10	1	78
4	7	4	106	495		1	10	3	95	644		1	10	1	87
4	7	5	157	571		1	10	4	140	465		1	10	2	66
4	7	6	103	323		1	10	4	139	528		1	10	2	82
4	7	7	164	369		1	10	4	134	572		1	10	2	82
4	7	8	108	518		1	10	4	99	652		1	10	2	116
4	7	9	109	374		1	10	5	153	814		1	10	3	96
4	7	10	161	475		1	10	5	143	671		1	10	3	97
4	8	1	85	242		1	10	5	136	734		1	10	3	97
4	8	2	135	480		1	10	5	78	116		1	10	3	106
4	8	3	102	483		1	10	6	183	487		1	10	4	8
4	8	4	100	367		1	10	6	149	377		1	10	4	145
4	8	5	112	582		1	10	6	126	707		1	10	4	152
4	8	6	131	662		1	10	6	126	587		1	10	4	153
4	8	7	137	665		1	10	7	152	766		1	10	5	84
4	8	8	74	213		1	10	7	143	308		1	10	5	149
4	8	9	85	186		1	10	7	135	829		1	10	5	177
4	8	10	73	409		1	10	7	120	488		1	10	5	177
4	9	1	86	306		1	10	8	95	506		1	10	6	98
4	9	2	106	273		1	10	8	87	546		1	10	6	103
4	9	3	176	681		1	10	8	85	767		1	10	6	135
4	9	4	141	771		1	10	8	82	671		1	10	6	142
4	9	5	132	402		1	10	9	120	653		1	10	7	82
4	9	6	113	316		1	10	9	115	566		1	10	7	100
4	9	7	123	195		1	10	9	65	78		1	10	7	102
4	9	8	196	808		1	10	9	32	32		1	10	7	110
4	9	9	174	835		1	10	10	162	756		1	10	8	105
4	9	10	123	295		1	10	10	147	649		1	10	8	120
4	10	1	75	360		1	10	10	130	649		1	10	8	128
4	10	2	102	523		1	10	10	112	496		1	10	8	131
4	10	3	101	512		2	1	1	128	574		1	10	9	117
4	10	4	67	614		2	1	1	102	480		1	10	9	118
4	10	5	93	484		2	1	1	94	562		1	10	9	122
4	10	6	115	436		2	1	1	81	375		1	10	9	134
4	10	7	168	466		2	1	2	83	222		1	10	10	112
4	10	8	103	837		2	1	2	81	478		1	10	10	141
4	10	9	71	164		2	1	2	59	338		1	10	10	142
4	10	10	92	323		2	1	3	140	345		1	10	10	158
						2	1	3	126	671		2	1	1	57
						2	1	3	116	408		2	1	1	65
						2	1	3	81	395		2	1	1	111
						2	1	4	118	472		2	1	1	118
						2	1	4	70	366		2	1	2	70
						2	1	4	66	538		2	1	2	79
						2	1	5	147	586		2	1	2	87
						2	1	5	138	829		2	1	2	96
						2	1	5	111	862		2	1	3	74
						2	1	5	88	892		2	1	3	86
						2	1	6	145	883		2	1	3	93
						2	1	6	122	735		2	1	3	128
						2	1	6	121	654		2	1	4	52
						2	1	6	78	596		2	1	4	90
						2	1	7	88	381		2	1	4	107
						2	1	7	87	498		2	1	4	120
						2	1	7	87	309		2	1	5	131
						2	1	7	80	371		2	1	5	166
						2	1	8	82	419		2	1	5	170
						2	1	8	70	433		2	1	5	173
						2	1	8	68	584		2	1	6	80
						2	1	8	68	469		2	1	6	112
						2	1	9	140	806		2	1	6	113
						2	1	9	121	648		2	1	6	113
						2	1	9	119	943		2	1	7	66
						2	1	9	10	10		2	1	7	78
						2	1	10	142	501		2	1	7	80
						2	1	10	104	552		2	1	7	88
						2	1	10	98	449		2	1	8	61
						2	1	10	81	556		2	1	8	66
						2	2	1	129	499		2	1	8	108
						2	2	1	129	489		2	1	8	122
						2	2	1	120	480		2	1	9	96
						2	2	1	98	459		2	1	9	134
						2	2	2	91	553		2	1	9	134
						2	2	2	86	477		2	1	9	134
						2	2	2	85	430		2	1	10	80
						2	2	2	84	485		2	1	10	119
						2	2	3	128	620		2	1	10	124
						2	2	3	102	440		2	1	10	140
						2	2	3	93	422		2	2	1	53
						2	2	3	85	500		2	2	1	96
						2	2	4	130	536		2	2	1	104
						2	2	4	95	318		2	2	1	130
						2	2	4	65	90		2	2	2	65
						2	2	4	62	434		2	2	2	84
						2	2	5	92	527		2	2	2	113
						2	2	5	85	622		2	2	2	129
						2	2	5	82	437		2	2	3	51
						2	2	5	68	327		2	2	3	74
						2	2	6	149	412		2	2	3	110
						2	2	6	147	607		2	2	3	116
						2	2	6	129	646		2	2	4	62
						2	2	6	114	555		2	2	4	109
						2	2	7	134	546		2	2	4	120
						2	2	7	129	452		2	2	4	120
						2	2	7	110	384		2	2	5	82
						2	2	7	96	680		2	2	5	91
						2	2	8	123	526		2	2	5	95
						2	2	8	120	572		2	2	5	103
						2	2	8	103	920		2	2	6	81
						2	2	8	85	494		2	2	6	98
						2	2	9	139	644		2	2	6	102
						2	2	9	110	738		2	2	6	124
						2	2	9	106	518		2	2	7	82
						2	2	9	55	107		2	2	7	91
						2	2	10	121	542		2	2	7	91
						2	2	10	91	488		2	2	7	124
						2	2	10	83	302		2	2	8	113
						2	2	10	26	77		2	2	8	118
						2	3	1	123	474		2	2	8	123
						2	3	1	121	566		2	2	8	170
						2	3	1	116	544		2	2	9	103
						2	3	1	64	392		2	2	9	109
						2	3	2	77	413		2	2	9	129
						2	3	2	73	495		2	2	9	157
						2	3	2	73	468		2	2	10	76
						2	3	2	70	262		2	2	10	76
						2	3	3	106	451		2	2	10	77
						2	3	3	102	470		2	2	10	137
						2	3	3	88	249		2	3	1	84
						2	3	3	79	464		2	3	1	104
						2	3	4	112	734		2	3	1	107
						2	3	4	107	244		2	3	1	138
						2	3	4	101	589		2	3	2	89
						2	3	4	86	399		2	3	2	90
						2	3	5	102	242		2	3	2	95
						2	3	5	77	661		2	3	2	97
						2	3	5	77	423		2	3	3	59
						2	3	5		352		2	3	3	87
						2	3	6	158	659		2	3	3	108
						2	3	6	147	523		2	3	3	109
						2	3	6	142	596		2	3	4	71
						2	3	6	130	574		2	3	4	75
						2	3	7	139	497		2	3	4	89
						2	3	7	112	429		2	3	4	103
						2	3	7	107	442		2	3	5	17
						2	3	7	101	491		2	3	5	103
						2	3	8	157	643		2	3	5	119
						2	3	8	137	770		2	3	5	121
						2	3	8	122	581		2	3	6	80
						2	3	8	122	237		2	3	6	117
						2	3	9	176	684		2	3	6	137
						2	3	9	127	608		2	3	6	166
						2	3	9	101	467		2	3	7	73
						2	3	9	100	285		2	3	7	81
						2	3	10	124	509		2	3	7	98
						2	3	10	115	446		2	3	7	163
						2	3	10	100	606		2	3	8	123
						2	3	10	94	467		2	3	8	128
						2	4	1	146	697		2	3	8	156
						2	4	1	120	508		2	3	8	171
						2	4	1	119	538		2	3	9	51
						2	4	1	101	609		2	3	9	105
						2	4	2	152	465		2	3	9	114
						2	4	2	131	503		2	3	9	131
						2	4	2	121	596		2	3	10	73
						2	4	2	110	562		2	3	10	103
						2	4	3	143	850		2	3	10	109
						2	4	3	125	436		2	3	10	111
						2	4	3	112	380		2	4	1	64
						2	4	3	109	448		2	4	1	70
						2	4	4	119	333		2	4	1	88
						2	4	4	111	267		2	4	1	97
						2	4	4	105	262		2	4	2	108
						2	4	5	140	328		2	4	2	132
						2	4	5	130	591		2	4	2	142
						2	4	5	123	509		2	4	2	165
						2	4	5	119	764		2	4	3	129
						2	4	6	125	904		2	4	3	130
						2	4	6	114	944		2	4	3	136
						2	4	6	101	744		2	4	3	168
						2	4	6	100	443		2	4	4	68
						2	4	7	138	779		2	4	4	71
						2	4	7	109	499		2	4	4	94
						2	4	7	97	570		2	4	4	100
						2	4	7	89	773		2	4	5	5
						2	4	8	116	473		2	4	5	102
						2	4	8	114	614		2	4	5	117
						2	4	8	105	468		2	4	5	129
						2	4	8	104	532		2	4	6	79
						2	4	9	175	464		2	4	6	92
						2	4	9	132	693		2	4	6	95
						2	4	9	123	563		2	4	7	102
						2	4	9	117	787		2	4	7	129
						2	4	10	170	447		2	4	7	135
						2	4	10	121	792		2	4	7	153
						2	4	10	107	697		2	4	8	4
						2	4	10	68	511		2	4	8	70
						2	5	1	133	329		2	4	8	108
						2	5	1	120	443		2	4	8	131
						2	5	1	87	576		2	4	9	106
						2	5	1	78	712		2	4	9	124
						2	5	2	83	480		2	4	9	152
						2	5	2	76	551		2	4	9	153
						2	5	2	69	444		2	4	10	73
						2	5	2	59	290		2	4	10	109
						2	5	3	117	439		2	4	10	113
						2	5	3	117	313		2	4	10	121
						2	5	3	99	302		2	5	1	58
						2	5	4	126	658		2	5	1	79
						2	5	4	98	551		2	5	1	81
						2	5	4	74	528		2	5	1	91
						2	5	4	74	268		2	5	2	70
						2	5	5	128	409		2	5	2	80
						2	5	5	111	163		2	5	2	122
						2	5	5	104	493		2	5	2	128
						2	5	6	102	569		2	5	3	95
						2	5	6	97	546		2	5	3	96
						2	5	6	88	634		2	5	3	117
						2	5	6	72	336		2	5	3	142
						2	5	7	163	500		2	5	4	67
						2	5	7	149	711		2	5	4	74
						2	5	7	135	802		2	5	4	103
						2	5	7	104	495		2	5	4	104
						2	5	8	97	462		2	5	5	144
						2	5	8	91	519		2	5	5	144
						2	5	8	73	484		2	5	5	147
						2	5	8	67	569		2	5	5	157
						2	5	9	157	781		2	5	6	90
						2	5	9	131	629		2	5	6	102
						2	5	9	131	481		2	5	6	112
						2	5	9	124	829		2	5	6	114
						2	5	10	95	725		2	5	7	123
						2	5	10	91	503		2	5	7	130
						2	5	10	90	720		2	5	7	149
						2	5	10	79	825		2	5	7	187
						2	6	1	134	540		2	5	8	61
						2	6	1	132	524		2	5	8	65
						2	6	1	120	769		2	5	8	95
						2	6	1	119	854		2	5	8	107
						2	6	2	114	811		2	5	9	108
						2	6	2	100	672		2	5	9	118
						2	6	2	94	654		2	5	9	134
						2	6	2	85	649		2	5	9	138
						2	6	3	118	529		2	5	10	88
						2	6	3	117	491		2	5	10	108
						2	6	3	110	388		2	5	10	111
						2	6	3	86	383		2	5	10	123
						2	6	4	108	742		2	6	1	3
						2	6	4	103	134		2	6	1	73
						2	6	4	88	702		2	6	1	107
						2	6	4	83	384		2	6	1	133
						2	6	5	134	543		2	6	2	100
						2	6	5	93	695		2	6	2	100
						2	6	5	73	624		2	6	3	71
						2	6	5	68	695		2	6	3	78
						2	6	6	112	474		2	6	3	97
						2	6	6	74	398		2	6	3	101
						2	6	6	66	393		2	6	4	87
						2	6	6	64	352		2	6	4	114
						2	6	7	131	671		2	6	4	125
						2	6	7	126	730		2	6	4	128
						2	6	7	122	497		2	6	5	82
						2	6	7	99	579		2	6	5	82
						2	6	8	164	566		2	6	5	96
						2	6	8	144	836		2	6	5	101
						2	6	8	132	549		2	6	6	75
						2	6	8	127	824		2	6	6	104
						2	6	9	160	594		2	6	6	114
						2	6	9	119	585		2	6	6	119
						2	6	9	104	515		2	6	7	102
						2	6	9	103	780		2	6	7	110
						2	6	10	137	628		2	6	7	116
						2	6	10	128	653		2	6	7	130
						2	6	10	120	553		2	6	8	107
						2	6	10	107	600		2	6	8	107
						2	7	1	121	334		2	6	8	132
						2	7	1	115	574		2	6	8	154
						2	7	1	113	596		2	6	9	102
						2	7	1	91	303		2	6	9	102
						2	7	2	89	422		2	6	9	103
						2	7	2	87	516		2	6	9	109
						2	7	2	74	350		2	6	10	79
						2	7	2	70	516		2	6	10	92
						2	7	3	133	568		2	6	10	121
						2	7	3	123	518		2	6	10	130
						2	7	3	111	587		2	7	1	72
						2	7	3	110	605		2	7	1	79
						2	7	4	75	339		2	7	1	88
						2	7	4	67	298		2	7	1	105
						2	7	4	61	462		2	7	2	83
						2	7	4	54	308		2	7	2	86
						2	7	5	145	587		2	7	2	106
						2	7	5	130	700		2	7	2	114
						2	7	5	120	664		2	7	3	88
						2	7	5	86	536		2	7	3	91
						2	7	6	154	788		2	7	3	111
						2	7	6	131	628		2	7	3	120
						2	7	6	128	565		2	7	4	71
						2	7	6	121	467		2	7	4	107
						2	7	7	97	339		2	7	4	118
						2	7	7	93	575		2	7	4	127
						2	7	7	64	509		2	7	5	87
						2	7	7	58	592		2	7	5	101
						2	7	8	163	794		2	7	5	118
						2	7	8	132	710		2	7	5	136
						2	7	8	102	862		2	7	6	98
						2	7	8	46	825		2	7	6	103
						2	7	9	111	647		2	7	6	112
						2	7	9	102	599		2	7	6	117
						2	7	9	101	387		2	7	7	75
						2	7	9	96	441		2	7	7	89
						2	7	10	193	403		2	7	7	101
						2	7	10	176	771		2	7	7	111
						2	7	10	176	765		2	7	8	97
						2	7	10	169	705		2	7	8	106
						2	8	1	136	967		2	7	8	129
						2	8	1	127	632		2	7	8	145
						2	8	1	77	521		2	7	9	59
						2	8	2	98	658		2	7	9	74
						2	8	2	71	562		2	7	9	84
						2	8	2		68		2	7	9	110
						2	8	3	135	710		2	7	10	117
						2	8	3	110	652		2	7	10	119
						2	8	3	98	644		2	7	10	140
						2	8	3	85	652		2	7	10	175
						2	8	4	117	319		2	8	1	63
						2	8	4	95	635		2	8	1	71
						2	8	4	81	453		2	8	1	75
						2	8	4	80	616		2	8	1	95
						2	8	5	142	616		2	8	2	114
						2	8	5	95	319		2	8	2	114
						2	8	5	84	581		2	8	2	114
						2	8	5	78	635		2	8	2	134
						2	8	6	126	710		2	8	3	82
						2	8	6	114	602		2	8	3	101
						2	8	6	109	480		2	8	3	106
						2	8	6	94	493		2	8	3	123
						2	8	7	151	676		2	8	4	72
						2	8	7	138	597		2	8	4	73
						2	8	7	111	622		2	8	4	84
						2	8	7	90	384		2	8	4	103
						2	8	8	161	798		2	8	5	80
						2	8	8	159	579		2	8	5	87
						2	8	8	145	580		2	8	5	115
						2	8	8	143	733		2	8	5	118
						2	8	9	108	724		2	8	6	78
						2	8	9	100	568		2	8	6	107
						2	8	9	96	611		2	8	6	107
						2	8	9	87	264		2	8	6	148
						2	8	10	134	745		2	8	7	97
						2	8	10	111	773		2	8	7	106
						2	8	10	107	718		2	8	7	139
						2	8	10	102	372		2	8	7	161
						2	9	1	129	483		2	8	8	110
						2	9	1	120	675		2	8	8	132
						2	9	1	111	420		2	8	8	144
						2	9	1	103	820		2	8	8	172
						2	9	2	147	631		2	8	9	85
						2	9	2	125	599		2	8	9	86
						2	9	2	106	750		2	8	9	110
						2	9	2	106	472		2	8	9	144
						2	9	3	97	884		2	8	10	81
						2	9	3	65	609		2	8	10	96
						2	9	3	52	702		2	8	10	108
						2	9	3	50	466		2	8	10	111
						2	9	4	105	609		2	9	1	83
						2	9	4	97	366		2	9	1	93
						2	9	5	192	472		2	9	1	116
						2	9	5	161	806		2	9	1	117
						2	9	5	153	699		2	9	2	84
						2	9	5	136	460		2	9	2	129
						2	9	6	148	771		2	9	2	135
						2	9	6	148	566		2	9	2	149
						2	9	6	122	607		2	9	3	56
						2	9	6	116	671		2	9	3	73
						2	9	7	190	710		2	9	3	103
						2	9	7	148	479		2	9	3	107
						2	9	7	123	416		2	9	4	62
						2	9	7	119	445		2	9	4	67
						2	9	8	144	854		2	9	4	69
						2	9	8	136	673		2	9	4	83
						2	9	8	122	485		2	9	5	99
						2	9	8	118	823		2	9	5	124
						2	9	9	148	518		2	9	5	159
						2	9	9	137	796		2	9	5	161
						2	9	9	129	618		2	9	6	112
						2	9	9	113	565		2	9	6	127
						2	9	10	163	681		2	9	6	153
						2	9	10	160	779		2	9	6	160
						2	9	10	159	428		2	9	7	130
						2	9	10	152	684		2	9	7	132
						2	10	1	51	475		2	9	7	143
						2	10	2	148	982		2	9	7	148
						2	10	2	109	867		2	9	8	65
						2	10	2	104	680		2	9	8	135
						2	10	2	94	578		2	9	8	135
						2	10	3	104	536		2	9	8	144
						2	10	3	104	506		2	9	9	114
						2	10	3	93	442		2	9	9	120
						2	10	3	73	265		2	9	9	128
						2	10	4	140	921		2	9	9	165
						2	10	4	115	904		2	9	10	115
						2	10	4	110	649		2	9	10	123
						2	10	4	104	696		2	9	10	143
						2	10	5	120	598		2	9	10	180
						2	10	5	97	552		2	10	1	121
						2	10	5	96	647		2	10	1	125
						2	10	5	80	643		2	10	1	133
						2	10	6	109	542		2	10	1	171
						2	10	6	102	474		2	10	2	55
						2	10	6	96	457		2	10	2	94
						2	10	6	94	525		2	10	2	96
						2	10	7	193	726		2	10	2	111
						2	10	7	152	561		2	10	3	83
						2	10	7	133	788		2	10	3	95
						2	10	7	119	322		2	10	3	108
						2	10	8	196	1089		2	10	3	109
						2	10	8	112	706		2	10	4	78
						2	10	8	105	474		2	10	4	90
						2	10	8	93	647		2	10	4	114
						2	10	9	153	712		2	10	4	134
						2	10	9	152	695		2	10	5	63
						2	10	9	119	898		2	10	5	80
						2	10	9	98	655		2	10	5	81
						2	10	10	102	576		2	10	5	160
						2	10	10	100	447		2	10	6	85
						2	10	10	85	382		2	10	6	85
						3	1	1	167	617		2	10	6	94
						3	1	1	135	340		2	10	6	118
						3	1	1	125	539		2	10	7	14
						3	1	1	100	430		2	10	7	84
						3	1	2	178	663		2	10	7	137
						3	1	2	132	508		2	10	7	150
						3	1	2	108	465		2	10	8	114
						3	1	2	99	361		2	10	8	130
						3	1	3	127	730		2	10	8	146
						3	1	3	118	527		2	10	8	158
						3	1	3	103	704		2	10	9	118
						3	1	3	96	548		2	10	9	126
						3	1	4	125	882		2	10	9	126
						3	1	4	104	764		2	10	9	148
						3	1	4	104	512		2	10	10	65
						3	1	4	64	626		2	10	10	77
						3	1	5	140	569		2	10	10	101
						3	1	5	121	767		2	10	10	122
						3	1	5	111	386		3	1	1	84
						3	1	5	107	780		3	1	1	115
						3	1	6	130	870		3	1	1	125
						3	1	6	121	443		3	1	1	135
						3	1	6	95	616		3	1	2	117
						3	1	6	93	708		3	1	2	132
						3	1	7	151	595		3	1	2	178
						3	1	7	127	790		3	1	2	182
						3	1	7	106	689		3	1	3	95
						3	1	7	75	351		3	1	3	107
						3	1	8	154	631		3	1	3	127
						3	1	8	141	477		3	1	3	136
						3	1	8	130	706		3	1	4	84
						3	1	8	108	719		3	1	4	113
						3	1	9	125	1050		3	1	4	115
						3	1	9	113	846		3	1	4	115
						3	1	9	112	712		3	1	5	95
						3	1	9	100	1042		3	1	5	108
						3	1	10	169	633		3	1	5	130
						3	1	10	159	987		3	1	5	137
						3	1	10	133	433		3	1	6	111
						3	1	10	104	614		3	1	6	132
						3	2	1	153	385		3	1	6	134
						3	2	1	136	551		3	1	6	160
						3	2	1	127	510		3	1	7	71
						3	2	1	108	222		3	1	7	82
						3	2	2	190	458		3	1	7	108
						3	2	2	148	322		3	1	7	130
						3	2	2	142	279		3	1	8	134
						3	2	2	125	434		3	1	8	135
						3	2	3	166	712		3	1	8	158
						3	2	3	160	573		3	1	8	199
						3	2	3	145	719		3	1	9	62
						3	2	3	115	557		3	1	9	86
						3	2	4	139	572		3	1	9	94
						3	2	4	136	618		3	1	9	115
						3	2	4	128	403		3	1	10	114
						3	2	4	107	720		3	1	10	118
						3	2	5	165	344		3	1	10	136
						3	2	5	157	631		3	1	10	160
						3	2	5	135	921		3	2	1	138
						3	2	5	119	605		3	2	1	139
						3	2	6	140	804		3	2	1	158
						3	2	6	115	856		3	2	1	166
						3	2	6	100	731		3	2	2	133
						3	2	6	78	633		3	2	2	135
						3	2	7	168	721		3	2	2	145
						3	2	7	163	636		3	2	2	178
						3	2	7	147	580		3	2	3	108
						3	2	7	116	413		3	2	3	126
						3	2	8	169	449		3	2	3	137
						3	2	8	139	503		3	2	3	159
						3	2	8	138	584		3	2	4	104
						3	2	8	130	767		3	2	4	128
						3	2	9	170	676		3	2	4	137
						3	2	9	162	325		3	2	4	148
						3	2	9	140	501		3	2	5	80
						3	2	9	121	630		3	2	5	88
						3	2	10	155	703		3	2	5	105
						3	2	10	138	390		3	2	5	125
						3	2	10	134	822		3	2	6	124
						3	2	10	119	653		3	2	6	129
						3	3	1	128	636		3	2	6	138
						3	3	1	117	492		3	2	6	182
						3	3	1	114	578		3	2	7	105
						3	3	1	89	591		3	2	7	118
						3	3	2	142	563		3	2	7	135
						3	3	2	128	458		3	2	7	146
						3	3	2	127	636		3	2	8	80
						3	3	2	112	728		3	2	8	91
						3	3	3	136	481		3	2	8	100
						3	3	3	135	736		3	2	8	118
						3	3	3	98	616		3	2	9	86
						3	3	3	80	187		3	2	9	117
						3	3	4	130	723		3	2	9	123
						3	3	4	120	451		3	2	9	125
						3	3	4	116	720		3	2	10	113
						3	3	4	104	554		3	2	10	130
						3	3	5	150	615		3	2	10	134
						3	3	5	133	627		3	2	10	144
						3	3	5	117	906		3	3	1	97
						3	3	5	102	698		3	3	1	100
						3	3	6	155	817		3	3	1	101
						3	3	6	155	549		3	3	1	106
						3	3	6	144	611		3	3	2	99
						3	3	6	111	636		3	3	2	114
						3	3	7	149	330		3	3	2	132
						3	3	7	137	527		3	3	2	143
						3	3	7	126	402		3	3	3	108
						3	3	7	107	295		3	3	3	139
						3	3	8	182	621		3	3	3	158
						3	3	8	162	913		3	3	3	225
						3	3	8	142	790		3	3	4	84
						3	3	8	138	483		3	3	4	100
						3	3	9	169	627		3	3	4	121
						3	3	9	167	553		3	3	4	171
						3	3	9	147	444		3	3	5	94
						3	3	9	144	811		3	3	5	97
						3	3	10	144	811		3	3	5	100
						3	3	10	143	699		3	3	5	125
						3	3	10	135	808		3	3	6	82
						3	3	10	98	839		3	3	6	104
						3	4	1	95	252		3	3	6	119
						3	4	1	21	22		3	3	6	122
						3	4	2	134	333		3	3	7	111
						3	4	2	111	688		3	3	7	135
						3	4	2	83	525		3	3	7	152
						3	4	2	61	559		3	3	7	155
						3	4	3	177	484		3	3	8	101
						3	4	3	157	176		3	3	8	146
						3	4	3	141	434		3	3	8	150
						3	4	3	138	359		3	3	8	163
						3	4	4	125	734		3	3	9	116
						3	4	4	122	741		3	3	9	128
						3	4	4	111	476		3	3	9	140
						3	4	4	102	459		3	3	9	162
						3	4	5	117	320		3	3	10	108
						3	4	5	105	445		3	3	10	109
						3	4	5	88	584		3	3	10	112
						3	4	5	87	428		3	3	10	141
						3	4	6	156	779		3	4	1	105
						3	4	6	156	551		3	4	2	94
						3	4	6	145	624		3	4	2	105
						3	4	6	127	774		3	4	2	108
						3	4	7	155	560		3	4	2	181
						3	4	7	145	688		3	4	3	77
						3	4	7	129	618		3	4	3	93
						3	4	7	122	533		3	4	3	98
						3	4	8	162	509		3	4	3	146
						3	4	8	158	447		3	4	4	110
						3	4	8	139	617		3	4	4	120
						3	4	8	127	444		3	4	4	129
						3	4	9	147	282		3	4	4	154
						3	4	9	130	434		3	4	5	87
						3	4	9	122	375		3	4	5	106
						3	4	9	122	216		3	4	5	108
						3	4	10	160	695		3	4	5	122
						3	4	10	155	316		3	4	6	65
						3	4	10	154	550		3	4	6	76
						3	4	10	148	534		3	4	6	77
						3	5	1	131	855		3	4	6	138
						3	5	1	126	449		3	4	7	102
						3	5	1	116	509		3	4	7	109
						3	5	1	114	657		3	4	7	114
						3	5	2	178	377		3	4	7	136
						3	5	2	162	589		3	4	8	94
						3	5	2	162	465		3	4	8	97
						3	5	2	141	471		3	4	8	99
						3	5	3	171	541		3	4	8	138
						3	5	3	159	715		3	4	9	16
						3	5	3	152	1077		3	4	9	109
						3	5	3	139	551		3	4	9	110
						3	5	4	156	178		3	4	9	126
						3	5	4	150	655		3	4	10	80
						3	5	4	122	439		3	4	10	109
						3	5	4	121	640		3	4	10	118
						3	5	5	156	659		3	4	10	135
						3	5	5	150	588		3	5	1	97
						3	5	5	145	510		3	5	1	107
						3	5	5	115	645		3	5	1	110
						3	5	6	173	670		3	5	1	152
						3	5	6	143	758		3	5	2	121
						3	5	6	128	547		3	5	2	129
						3	5	7	197	510		3	5	2	146
						3	5	7	191	643		3	5	2	172
						3	5	7	165	561		3	5	3	124
						3	5	7	158	264		3	5	3	133
						3	5	8	142	365		3	5	3	139
						3	5	8	139	654		3	5	3	145
						3	5	8	131	691		3	5	4	104
						3	5	8	129	591		3	5	4	131
						3	5	9	180	617		3	5	4	136
						3	5	9	150	633		3	5	4	146
						3	5	9	125	471		3	5	5	110
						3	5	9	108	415		3	5	5	131
						3	5	10	169	617		3	5	5	133
						3	5	10	161	695		3	5	5	144
						3	5	10	161	522		3	5	6	69
						3	5	10	138	560		3	5	6	104
						3	6	1	153	746		3	5	6	137
						3	6	1	141	550		3	5	6	153
						3	6	1	132	469		3	5	7	93
						3	6	1	102	867		3	5	7	100
						3	6	2	194	867		3	5	7	101
						3	6	2	129	997		3	5	7	115
						3	6	2	122	674		3	5	8	109
						3	6	2	117	770		3	5	8	112
						3	6	3	159	429		3	5	8	127
						3	6	3	143	747		3	5	8	138
						3	6	3	124	723		3	5	9	113
						3	6	3	120	405		3	5	9	115
						3	6	4	165	749		3	5	9	127
						3	6	4	143	499		3	5	9	135
						3	6	4	131	722		3	5	10	73
						3	6	4	128	709		3	5	10	116
						3	6	5	142	1042		3	5	10	133
						3	6	5	130	636		3	5	10	150
						3	6	5	117	792		3	6	1	88
						3	6	5	113	595		3	6	1	93
						3	6	6	181	715		3	6	1	135
						3	6	6	145	561		3	6	1	141
						3	6	6	126	388		3	6	2	88
						3	6	6	98	579		3	6	2	105
						3	6	7	138	963		3	6	2	123
						3	6	7	136	862		3	6	2	124
						3	6	7	128	846		3	6	3	103
						3	6	7	119	784		3	6	3	111
						3	6	8	177	545		3	6	3	114
						3	6	8	166	477		3	6	3	129
						3	6	8	149	821		3	6	4	107
						3	6	8	142	706		3	6	4	112
						3	6	9	156	597		3	6	4	113
						3	6	9	154	579		3	6	4	117
						3	6	9	147	569		3	6	5	51
						3	6	9	136	459		3	6	5	109
						3	6	10	152	761		3	6	5	110
						3	6	10	137	697		3	6	5	114
						3	6	10	117	782		3	6	6	92
						3	6	10	117	610		3	6	6	140
						3	7	1	144	666		3	6	6	145
						3	7	1	131	496		3	6	6	171
						3	7	1	126	248		3	6	7	106
						3	7	2	171	667		3	6	7	127
						3	7	2	107	509		3	6	7	127
						3	7	2	103	767		3	6	7	137
						3	7	2	84	647		3	6	8	79
						3	7	3	133	423		3	6	8	104
						3	7	3	124	470		3	6	8	152
						3	7	3	92	350		3	6	8	157
						3	7	3	88	247		3	6	9	94
						3	7	4	130	474		3	6	9	101
						3	7	4	128	462		3	6	9	114
						3	7	4	102	212		3	6	9	137
						3	7	4	88	421		3	6	10	45
						3	7	5	160	423		3	6	10	56
						3	7	5	154	577		3	6	10	120
						3	7	5	145	735		3	6	10	143
						3	7	5	94	848		3	7	1	117
						3	7	6	160	711		3	7	1	146
						3	7	6	153	684		3	7	1	150
						3	7	6	139	463		3	7	1	168
						3	7	6	108	693		3	7	2	92
						3	7	7	159	619		3	7	2	105
						3	7	7	148	524		3	7	2	116
						3	7	7	144	204		3	7	2	148
						3	7	7	137	359		3	7	3	81
						3	7	8	184	690		3	7	3	95
						3	7	8	177	922		3	7	3	102
						3	7	8	165	534		3	7	3	120
						3	7	8	160	767		3	7	4	110
						3	7	9	168	843		3	7	4	129
						3	7	9	133	604		3	7	4	148
						3	7	9	123	792		3	7	4	154
						3	7	9	113	401		3	7	5	119
						3	7	10	177	706		3	7	5	133
						3	7	10	137	540		3	7	5	140
						3	7	10	129	637		3	7	5	140
						3	7	10	77	624		3	7	6	129
						3	8	1	177	880		3	7	6	144
						3	8	1	177	668		3	7	6	155
						3	8	1	128	771		3	7	7	101
						3	8	1	102	779		3	7	7	123
						3	8	2	172	883		3	7	7	163
						3	8	2	151	460		3	7	7	190
						3	8	2	127	427		3	7	8	140
						3	8	2	111	514		3	7	8	141
						3	8	3	164	557		3	7	8	159
						3	8	3	151	735		3	7	8	172
						3	8	3	131	931		3	7	9	50
						3	8	3	128	748		3	7	9	65
						3	8	4	156	535		3	7	9	128
						3	8	4	56	59		3	7	9	134
						3	8	5	150	585		3	7	10	85
						3	8	5	143	749		3	7	10	95
						3	8	5	139	694		3	7	10	115
						3	8	5	128	597		3	7	10	116
						3	8	6	143	536		3	8	1	83
						3	8	6	137	757		3	8	1	114
						3	8	6	133	828		3	8	1	118
						3	8	6	107	768		3	8	1	126
						3	8	7	154	636		3	8	2	121
						3	8	7	118	545		3	8	2	127
						3	8	7	114	594		3	8	2	128
						3	8	7	95	324		3	8	2	149
						3	8	8	144	421		3	8	3	113
						3	8	8	132	730		3	8	3	128
						3	8	8	128	286		3	8	3	151
						3	8	8	123	524		3	8	3	169
						3	8	9	198	816		3	8	4	105
						3	8	9	146	814		3	8	4	107
						3	8	9	119	813		3	8	4	129
						3	8	9	98	500		3	8	4	134
						3	8	10	141	790		3	8	5	106
						3	8	10	120	786		3	8	5	124
						3	8	10	111	895		3	8	5	134
						3	8	10	99	950		3	8	5	154
						3	9	1	162	648		3	8	6	111
						3	9	1	138	607		3	8	6	131
						3	9	1	116	853		3	8	6	135
						3	9	1	103	427		3	8	6	152
						3	9	2	175	613		3	8	7	110
						3	9	2	154	346		3	8	7	150
						3	9	2	124	398		3	8	7	152
						3	9	2	119	347		3	8	8	94
						3	9	3	135	725		3	8	8	99
						3	9	3	115	765		3	8	8	115
						3	9	3	115	669		3	8	8	124
						3	9	3	113	597		3	8	9	88
						3	9	4	158	578		3	8	9	117
						3	9	4	131	436		3	8	9	125
						3	9	4	120	712		3	8	9	147
						3	9	4	74	106		3	8	10	109
						3	9	5	183	893		3	8	10	119
						3	9	5	154	554		3	8	10	127
						3	9	5	141	587		3	8	10	134
						3	9	5	116	536		3	9	1	93
						3	9	6	159	629		3	9	1	95
						3	9	6	146	462		3	9	1	107
						3	9	6	108	630		3	9	1	124
						3	9	6	89	551		3	9	2	77
						3	9	7	156	666		3	9	2	84
						3	9	7	153	771		3	9	2	106
						3	9	7	106	748		3	9	2	124
						3	9	7	100	642		3	9	3	77
						3	9	8	126	892		3	9	3	87
						3	9	8	119	627		3	9	3	91
						3	9	8	115	551		3	9	3	144
						3	9	8	89	692		3	9	4	98
						3	9	9	133	594		3	9	4	116
						3	9	9	127	637		3	9	4	119
						3	9	9	125	639		3	9	4	124
						3	9	9	105	570		3	9	5	12
						3	9	10	163	486		3	9	5	93
						3	9	10	139	680		3	9	6	100
						3	9	10	130	563		3	9	6	101
						3	9	10	111	744		3	9	6	106
						3	10	1	172	616		3	9	6	169
						3	10	1	161	972		3	9	7	100
						3	10	1	129	670		3	9	7	103
						3	10	1	85	643		3	9	7	143
						3	10	2	139	774		3	9	7	159
						3	10	2	136	1062		3	9	8	63
						3	10	2	122	552		3	9	8	114
						3	10	2	98	563		3	9	8	116
						3	10	3	153	597		3	9	8	151
						3	10	3	147	763		3	9	9	89
						3	10	3	126	700		3	9	9	100
						3	10	3	117	478		3	9	9	138
						3	10	5	194	805		3	9	9	174
						3	10	5	161	856		3	9	10	81
						3	10	5	154	750		3	9	10	99
						3	10	5	149	714		3	9	10	130
						3	10	6	158	663		3	9	10	142
						3	10	6	137	642		3	10	1	146
						3	10	6	136	780		3	10	1	153
						3	10	6	91	576		3	10	1	155
						3	10	7	146	584		3	10	1	170
						3	10	7	125	724		3	10	2	94
						3	10	7	109	845		3	10	2	96
						3	10	7	107	724		3	10	2	109
						3	10	8	110	651		3	10	2	141
						3	10	8	109	524		3	10	3	88
						3	10	8	98	642		3	10	3	100
						3	10	8	82	691		3	10	3	107
						3	10	9	133	396		3	10	3	200
						3	10	9	130	530		3	10	5	92
						3	10	9	129	819		3	10	5	110
						3	10	9	90	421		3	10	5	138
						3	10	10	197	504		3	10	5	155
						3	10	10	187	618		3	10	6	97
						3	10	10	152	695		3	10	6	109
						3	10	10	125	582		3	10	6	133
						4	1	1	125	476		3	10	6	159
						4	1	1	94	373		3	10	7	83
						4	1	1	92	221		3	10	7	92
						4	1	1	48	107		3	10	7	109
						4	1	2	164	538		3	10	7	152
						4	1	2	131	544		3	10	8	136
						4	1	2	106	570		3	10	8	139
						4	1	2	90	566		3	10	8	154
						4	1	3	133	802		3	10	8	166
						4	1	3	125	286		3	10	9	98
						4	1	3	113	633		3	10	9	114
						4	1	3		34		3	10	9	137
						4	1	4	169	710		3	10	9	145
						4	1	4	156	431		3	10	10	119
						4	1	4	151	785		3	10	10	126
						4	1	4	41	51		3	10	10	139
						4	1	5	143	713		3	10	10	178
						4	1	5	135	539		4	1	1	100
						4	1	5	110	494		4	1	1	113
						4	1	5	93	447		4	1	1	119
						4	1	6	154	727		4	1	1	219
						4	1	6	146	848		4	1	2	92
						4	1	6	131	759		4	1	2	111
						4	1	6	104	830		4	1	2	116
						4	1	7	191	419		4	1	2	148
						4	1	7	134	703		4	1	3	73
						4	1	7	117	923		4	1	3	98
						4	1	7	77	642		4	1	3	106
						4	1	8	162	1129		4	1	3	117
						4	1	8	158	1070		4	1	4	75
						4	1	8	122	588		4	1	4	85
						4	1	8	120	643		4	1	4	114
						4	1	9	160	305		4	1	4	124
						4	1	9	146	710		4	1	5	93
						4	1	9	137	860		4	1	5	109
						4	1	9	99	429		4	1	5	130
						4	1	10	180	1220		4	1	5	135
						4	1	10	138	672		4	1	6	91
						4	1	10	134	364		4	1	6	96
						4	1	10	91	559		4	1	6	96
						4	2	1	137	547		4	1	6	116
						4	2	1	135	382		4	1	7	82
						4	2	1	127	570		4	1	7	89
						4	2	1	111	545		4	1	7	112
						4	2	2	148	327		4	1	7	140
						4	2	2	139	453		4	1	8	86
						4	2	2	128	447		4	1	8	123
						4	2	2	114	260		4	1	8	139
						4	2	3	146	834		4	1	8	184
						4	2	3	137	833		4	1	9	65
						4	2	3	133	774		4	1	9	88
						4	2	3	120	914		4	1	9	100
						4	2	5	185	845		4	1	9	125
						4	2	5	183	623		4	1	10	89
						4	2	5	163	468		4	1	10	96
						4	2	5	134	704		4	1	10	102
						4	2	6	136	496		4	1	10	102
						4	2	6	127	471		4	2	1	83
						4	2	6	97	567		4	2	1	96
						4	2	6	96	488		4	2	1	130
						4	2	7	184	622		4	2	1	141
						4	2	7	157	651		4	2	2	74
						4	2	8	136	653		4	2	2	85
						4	2	8	125	820		4	2	2	121
						4	2	8	125	637		4	2	2	128
						4	2	8	115	378		4	2	3	90
						4	2	9	139	638		4	2	3	100
						4	2	9	111	932		4	2	3	110
						4	2	9	97	430		4	2	3	126
						4	2	9	92	357		4	2	4	48
						4	2	10	181	894		4	2	4	85
						4	2	10	157	705		4	2	4	95
						4	2	10	140	672		4	2	4	109
						4	2	10	140	532		4	2	5	92
						4	3	1	149	684		4	2	5	103
						4	3	1	140	843		4	2	5	134
						4	3	1	130	717		4	2	5	160
						4	3	1	117	367		4	2	6	121
						4	3	2	193	468		4	2	6	128
						4	3	2	155	702		4	2	6	134
						4	3	2	148	602		4	2	6	150
						4	3	2	127	419		4	2	7	94
						4	3	3	161	492		4	2	7	95
						4	3	3	155	313		4	2	7	104
						4	3	3	137	341		4	2	8	87
						4	3	3	124	858		4	2	8	88
						4	3	4	149	668		4	2	8	91
						4	3	4	148	557		4	2	8	117
						4	3	4	117	525		4	2	9	86
						4	3	4	72	718		4	2	9	124
						4	3	5	164	819		4	2	9	134
						4	3	5	147	489		4	2	9	135
						4	3	5	146	295		4	2	10	126
						4	3	5	134	423		4	2	10	130
						4	3	6	158	579		4	2	10	150
						4	3	6	153	627		4	2	10	167
						4	3	6	147	621		4	3	1	88
						4	3	6	146	390		4	3	1	102
						4	3	7	187	595		4	3	1	105
						4	3	7	174	607		4	3	1	119
						4	3	7	157	606		4	3	2	93
						4	3	7	139	612		4	3	2	100
						4	3	8	158	699		4	3	2	101
						4	3	8	142	358		4	3	2	127
						4	3	8	130	842		4	3	3	122
						4	3	8	124	791		4	3	3	124
						4	3	9	177	989		4	3	3	127
						4	3	9	169	466		4	3	3	129
						4	3	9	159	1084		4	3	4	73
						4	3	9	150	866		4	3	4	94
						4	3	10	212	371		4	3	4	107
						4	3	10	151	970		4	3	4	123
						4	3	10	133	665		4	3	5	80
						4	3	10	119	859		4	3	5	114
						4	4	1	136	264		4	3	5	118
						4	4	1	120	693		4	3	5	136
						4	4	1	103	211		4	3	6	67
						4	4	1	94	99		4	3	6	89
						4	4	2	144	797		4	3	6	95
						4	4	2	135	325		4	3	6	125
						4	4	2	116	573		4	3	7	104
						4	4	2	70	669		4	3	7	110
						4	4	3	173	443		4	3	7	129
						4	4	3	166	547		4	3	7	151
						4	4	3	152	640		4	3	8	100
						4	4	3	114	200		4	3	8	113
						4	4	4	199	631		4	3	8	125
						4	4	4	177	476		4	3	8	134
						4	4	4	128	385		4	3	9	83
						4	4	4	123	412		4	3	9	93
						4	4	5	168	388		4	3	9	118
						4	4	5	161	406		4	3	9	127
						4	4	5	143	729		4	3	10	111
						4	4	5	124	452		4	3	10	139
						4	4	6	168	680		4	3	10	142
						4	4	6	154	801		4	3	10	153
						4	4	6	138	1030		4	4	1	66
						4	4	6	118	374		4	4	1	96
						4	4	7	176	828		4	4	1	115
						4	4	7	169	612		4	4	1	137
						4	4	7	168	332		4	4	2	15
						4	4	7	166	626		4	4	2	79
						4	4	8	164	851		4	4	2	95
						4	4	8	140	658		4	4	2	116
						4	4	8	131	539		4	4	3	97
						4	4	8	118	722		4	4	3	104
						4	4	9	187	520		4	4	3	105
						4	4	9	147	537		4	4	3	106
						4	4	9	146	486		4	4	4	109
						4	4	9	125	632		4	4	4	124
						4	4	10	161	573		4	4	4	130
						4	4	10	147	443		4	4	4	143
						4	4	10	141	820		4	4	5	94
						4	4	10	111	503		4	4	5	133
						4	5	1	124	581		4	4	5	157
						4	5	1	117	869		4	4	5	199
						4	5	1	106	652		4	4	6	71
						4	5	1	84	545		4	4	6	86
						4	5	2	137	560		4	4	6	99
						4	5	2	134	694		4	4	6	129
						4	5	2	128	818		4	4	7	107
						4	5	2	91	560		4	4	7	127
						4	5	3	133	562		4	4	7	128
						4	5	3	124	563		4	4	7	154
						4	5	3	117	634		4	4	8	113
						4	5	3	93	353		4	4	8	120
						4	5	4	152	560		4	4	8	134
						4	5	4	150	551		4	4	8	149
						4	5	4	121	717		4	4	9	102
						4	5	4	111	143		4	4	9	103
						4	5	5	120	490		4	4	9	107
						4	5	5	117	385		4	4	9	113
						4	5	5	88	461		4	4	10	78
						4	5	5	82	579		4	4	10	104
						4	5	6	138	664		4	4	10	115
						4	5	6	123	519		4	4	10	118
						4	5	6	105	384		4	5	1	77
						4	5	6	104	426		4	5	1	79
						4	5	7	154	504		4	5	1	97
						4	5	7	153	579		4	5	1	101
						4	5	7	146	775		4	5	2	85
						4	5	7	141	588		4	5	2	96
						4	5	8	174	958		4	5	2	111
						4	5	8	155	752		4	5	2	132
						4	5	8	139	619		4	5	3	55
						4	5	8	123	160		4	5	3	111
						4	5	9	118	808		4	5	3	129
						4	5	9	117	472		4	5	3	130
						4	5	9	110	524		4	5	4	110
						4	5	9	104	158		4	5	4	135
						4	5	10	160	927		4	5	4	139
						4	5	10	157	826		4	5	4	167
						4	5	10	154	834		4	5	5	97
						4	5	10	137	575		4	5	5	107
						4	6	1	153	722		4	5	5	109
						4	6	1	152	1129		4	5	5	148
						4	6	1	150	805		4	5	6	68
						4	6	1	146	803		4	5	6	75
						4	6	2	174	700		4	5	6	118
						4	6	2	131	810		4	5	6	142
						4	6	2	108	422		4	5	7	119
						4	6	2	93	600		4	5	7	120
						4	6	3	148	771		4	5	7	134
						4	6	3	129	581		4	5	7	140
						4	6	3	110	560		4	5	8	97
						4	6	3	108	737		4	5	8	99
						4	6	4	190	741		4	5	8	104
						4	6	4	168	605		4	5	8	105
						4	6	4	164	486		4	5	9	114
						4	6	4	163	630		4	5	9	131
						4	6	5	138	792		4	5	9	137
						4	6	5	119	250		4	5	9	160
						4	6	5	118	794		4	5	10	102
						4	6	5	116	716		4	5	10	109
						4	6	6	156	664		4	5	10	127
						4	6	6	146	479		4	5	10	129
						4	6	6	136	338		4	6	1	105
						4	6	6	124	485		4	6	1	108
						4	6	7	150	557		4	6	1	120
						4	6	7	141	510		4	6	1	148
						4	6	7	135	556		4	6	2	113
						4	6	7	87	560		4	6	2	132
						4	6	8	155	579		4	6	2	147
						4	6	8	135	1130		4	6	2	197
						4	6	8	117	689		4	6	3	153
						4	6	8	113	842		4	6	3	158
						4	6	9	130	594		4	6	3	159
						4	6	9	126	641		4	6	3	187
						4	6	9	109	828		4	6	4	116
						4	6	9	106	888		4	6	4	131
						4	6	10	160	819		4	6	4	137
						4	6	10	159	816		4	6	4	143
						4	6	10	140	823		4	6	5	91
						4	6	10	96	983		4	6	5	133
						4	7	1	111	495		4	6	5	157
						4	7	1	107	525		4	6	5	183
						4	7	1	88	476		4	6	6	83
						4	7	1		35		4	6	6	141
						4	7	2	128	428		4	6	6	144
						4	7	2	127	676		4	6	6	166
						4	7	2	115	564		4	6	7	118
						4	7	2	60	74		4	6	7	141
						4	7	3	146	536		4	6	7	157
						4	7	3	140	632		4	6	7	158
						4	7	3	140	611		4	6	8	117
						4	7	3	126	513		4	6	8	125
						4	7	4	140	779		4	6	8	145
						4	7	4	130	556		4	6	8	161
						4	7	4	118	579		4	6	9	95
						4	7	4	118	359		4	6	9	103
						4	7	5	167	595		4	6	9	105
						4	7	5	149	653		4	6	9	113
						4	7	5	145	630		4	6	10	129
						4	7	5	141	472		4	6	10	141
						4	7	6	152	553		4	6	10	148
						4	7	6	143	519		4	6	10	151
						4	7	6	129	772		4	7	1	59
						4	7	6	117	491		4	7	1	93
						4	7	7	153	247		4	7	1	94
						4	7	7	140	527		4	7	1	101
						4	7	7	136	263		4	7	2	101
						4	7	7	116	612		4	7	2	138
						4	7	8	148	447		4	7	2	141
						4	7	8	125	622		4	7	2	165
						4	7	8	116	841		4	7	3	99
						4	7	8	93	324		4	7	3	121
						4	7	9	168	579		4	7	3	128
						4	7	9	166	662		4	7	3	166
						4	7	9	112	529		4	7	4	131
						4	7	9	108	714		4	7	4	143
						4	7	10	222	871		4	7	4	161
						4	7	10	159	738		4	7	4	163
						4	7	10	148	767		4	7	5	79
						4	7	10	141	583		4	7	5	97
						4	8	1	123	838		4	7	5	118
						4	8	1	122	751		4	7	5	168
						4	8	1	93	575		4	7	6	45
						4	8	1	61	669		4	7	6	118
						4	8	2	154	874		4	7	6	127
						4	8	2	150	502		4	7	6	152
						4	8	2	133	682		4	7	7	54
						4	8	2	131	633		4	7	7	89
						4	8	3	168	700		4	7	7	139
						4	8	3	156	745		4	7	7	145
						4	8	3	130	557		4	7	8	121
						4	8	3	115	642		4	7	8	123
						4	8	4	201	1022		4	7	8	155
						4	8	4	146	724		4	7	8	169
						4	8	4	144	668		4	7	9	102
						4	8	4	137	905		4	7	9	123
						4	8	5	194	911		4	7	9	159
						4	8	5	172	214		4	7	9	163
						4	8	5	157	871		4	7	10	97
						4	8	5	156	885		4	7	10	114
						4	8	6	168	808		4	7	10	134
						4	8	6	129	450		4	7	10	158
						4	8	6	127	738		4	8	1	77
						4	8	6	115	541		4	8	1	78
						4	8	7	160	714		4	8	1	87
						4	8	7	133	429		4	8	1	126
						4	8	7	125	415		4	8	2	96
						4	8	7	116	668		4	8	2	111
						4	8	8	176	465		4	8	2	119
						4	8	8	170	631		4	8	2	144
						4	8	8	160	488		4	8	3	101
						4	8	8	129	415		4	8	3	103
						4	8	9	156	586		4	8	3	104
						4	8	9	150	769		4	8	3	126
						4	8	9	140	801		4	8	4	96
						4	8	10	116	793		4	8	4	130
						4	8	10	73	752		4	8	4	138
						4	8	10	71	1096		4	8	4	161
						4	8	10	54	792		4	8	5	91
						4	9	1	165	962		4	8	5	117
						4	9	1	152	605		4	8	5	117
						4	9	1	148	758		4	8	5	152
						4	9	1	130	761		4	8	6	116
						4	9	2	117	726		4	8	6	136
						4	9	2	111	488		4	8	6	140
						4	9	2	107	363		4	8	6	158
						4	9	2	86	540		4	8	7	153
						4	9	3	185	582		4	8	7	154
						4	9	3	171	789		4	8	7	157
						4	9	3	143	293		4	8	7	163
						4	9	3	105	794		4	8	8	86
						4	9	4	164	696		4	8	8	93
						4	9	4	131	472		4	8	8	111
						4	9	4	121	584		4	8	8	144
						4	9	4	108	468		4	8	9	124
						4	9	5	165	940		4	8	9	129
						4	9	5	154	726		4	8	9	136
						4	9	5	136	454		4	8	9	156
						4	9	5	104	809		4	8	10	119
						4	9	6	144	918		4	8	10	134
						4	9	6	136	741		4	8	10	149
						4	9	6	124	637		4	8	10	152
						4	9	6	98	555		4	9	1	122
						4	9	7	157	751		4	9	1	131
						4	9	7	151	746		4	9	1	141
						4	9	7	124	693		4	9	1	184
						4	9	7	116	728		4	9	2	86
						4	9	8	165	585		4	9	2	91
						4	9	8	164	747		4	9	2	94
						4	9	8	131	535		4	9	2	99
						4	9	8	125	619		4	9	3	78
						4	9	9	162	361		4	9	3	82
						4	9	9	139	698		4	9	3	100
						4	9	9	133	509		4	9	3	113
						4	9	9	122	602		4	9	4	75
						4	9	10	152	835		4	9	4	106
						4	9	10	149	462		4	9	4	107
						4	9	10	135	668		4	9	4	108
						4	9	10	118	599		4	9	5	95
						4	10	1	142	501		4	9	5	109
						4	10	1	118	788		4	9	5	121
						4	10	1	114	760		4	9	5	131
						4	10	1	99	683		4	9	6	14
						4	10	2	170	1038		4	9	6	122
						4	10	2	117	988		4	9	6	139
						4	10	2	115	881		4	9	6	152
						4	10	2	96	593		4	9	7	90
						4	10	3	154	669		4	9	7	113
						4	10	3	144	752		4	9	7	116
						4	10	3	143	395		4	9	7	147
						4	10	3	139	906		4	9	8	122
						4	10	4	184	504		4	9	8	127
						4	10	4	164	324		4	9	8	148
						4	10	4	153	639		4	9	8	189
						4	10	4	127	273		4	9	9	79
						4	10	5	182	547		4	9	9	88
						4	10	5	151	251		4	9	9	120
						4	10	5	120	641		4	9	9	127
						4	10	5	103	804		4	9	10	111
						4	10	6	136	859		4	9	10	123
						4	10	6	120	482		4	9	10	125
						4	10	6	107	828		4	9	10	163
						4	10	6	105	866		4	10	1	96
						4	10	7	144	722		4	10	1	113
						4	10	7	134	779		4	10	1	124
						4	10	7	134	681		4	10	1	138
						4	10	7	113	779		4	10	2	100
						4	10	8	148	1102		4	10	2	109
						4	10	8	133	1028		4	10	2	114
						4	10	8	127	796		4	10	2	137
						4	10	8	121	507		4	10	3	98
						4	10	9	119	608		4	10	3	101
						4	10	9	89	166		4	10	3	168
						4	10	9	86	281		4	10	3	169
						4	10	9		19		4	10	4	110
						4	10	10	178	516		4	10	4	122
						4	10	10	177	366		4	10	4	123
						4	10	10	161	402		4	10	4	125
						4	10	10	96	310		4	10	5	146
												4	10	5	165
												4	10	5	169
												4	10	5	191
												4	10	6	93
												4	10	6	113
												4	10	6	125
												4	10	6	210
												4	10	7	142
												4	10	7	152
												4	10	7	157
												4	10	7	168
												4	10	8	114
												4	10	8	148
												4	10	8	207
												4	10	8	227
												4	10	9	139
												4	10	9	167
												4	10	9	188
												4	10	9	189
												4	10	10	208
												4	10	10	213
												4	10	10	226
												4	10	10	306
